# Supplementary material for: The Effect of Intraocular Pressure-Lowering Medication on Metastatic Uveal Melanomas
Source: Cancers (Basel). 2021 Nov 12;13(22):5657. doi: 10.3390/cancers13225657 (PMC8616129; doi:10.3390/cancers13225657)
Supplement: Supplementary file 1 [file cancers-13-05657-s001.zip]

Archive with 1 entries (1 files):
- cancers-1356370-supplementary.pdf
